# Supplementary material for: Increasing both the public health potential of basic research and the scientist satisfaction. An international survey of bio-scientists
Source: F1000Res. 2016 Jun 1;5:56. Originally published 2016 Jan 12. [Version 2] doi: 10.12688/f1000research.7683.2 (PMC4909114; doi:10.12688/f1000research.7683.2)
Supplement: Questions and responses of the survey — “QUESTIONNAIRE.pdf” contains the questions of the questionnaire. “QUESTIONNAIRE DATA.csv” contains the responses of the questionnaire. “FINAL REPORT.pdf” contains the summary of the responses of the questionnaire. [file f1000research-5-9472-s0000.tgz]

Archive with 1 entries (1 files):
- e2cce3ea-006d-4143-befe-10b5dd86c3e2_Data.zip
