# Supplementary material for: Increasing both the public health potential of basic research and the scientist satisfaction. An international survey of bio-scientists
Source: F1000Res. 2016 Jun 1;5:56. Originally published 2016 Jan 12. [Version 2] doi: 10.12688/f1000research.7683.2 (PMC4909114; doi:10.12688/f1000research.7683.2)
Supplement: Supplementary file 6 [file f1000research-5-9472-s0005.tgz]

Archive with 1 entries (1 files):
- e380d2ed-f024-42c2-9f04-37257b9159f1.pdf
